# Supplementary material for: Factors Affecting Oncological Outcomes in Upper Tract Urothelial Carcinoma Patients with Chronic Kidney Disease and End-Stage Renal Disease
Source: Biomedicines. 2026 Feb 28;14(3):554. doi: 10.3390/biomedicines14030554 (PMC13023803; doi:10.3390/biomedicines14030554)
Supplement: Supplementary file 1 [file biomedicines-14-00554-s001.zip]

Archive with 1 entries (1 files):
- biomedicines-4116131-supplementary.pdf
